# Supplementary material for: Investigation of a viable but non-culturable state in Porphyromonas gingivalis and host cell invasion
Source: PLoS One. 2026 Jan 16;21(1):e0340605. doi: 10.1371/journal.pone.0340605 (PMC12810784; doi:10.1371/journal.pone.0340605)
Supplement: S2 Data — Unprocessed colony counts for experimental replicates. (XLSX) [file pone.0340605.s008.xlsx]

## Sheet: VBNC
Dilution Factor	Control A	Control B	VBNC A	VBNC B	Resuscitation A	Resuscitation B
10^0	TMTC	TMTC	0	0	TMTC	TMTC
10^1	TMTC	TMTC	0	0	TMTC	TMTC
10^2	TMTC	TMTC	0	0	TMTC	TMTC
10^3	TMTC	TMTC	0	0	TMTC	TMTC
10^4	TMTC	TMTC	0	0	TMTC	TMTC
10^5	TMTC	TMTC	0	0	TMTC	TMTC
10^6	289	271	0	0	141	138
10^7	27	99	0	0	12	17
10^8	11	12	0	0	0	0
10^9	0	0	0	0	0	0
Count Used	11000000000	12000000000	0	0	1200000000	1700000000
Log 10	10.0414	10.0792	0	0	9.07918	9.23045
Average	10.0603		0		9.15482

## Sheet: Inv. 6hrs
Dilution Factor	Control A	Control B	VBNC A	VBNC B	Resuscitate A	Resuscitate B				Dilution Factor	Control A	Control B	Control C	VBNC A	VBNC B	VBNC C	Resuscitation A	Resuscitation B	Resuscitation C
10^0	TMTC	TMTC	TMTC	TMTC	TMTC	TMTC				10^0	TNTC	TNTC	TNTC	TNTC	TNTC	TNTC	TNTC	TNTC	TNTC
10^1	TMTC	TMTC	141	135	TMTC	TMTC				10^1	TNTC	TNTC	TNTC	TNTC	TNTC	TNTC	TNTC	TNTC	TNTC
10^2	370	322	12	16	TMTC	TMTC				10^2	TNTC	TNTC	TNTC	70	73	79	TNTC	TNTC	TNTC
10^3	35	30	2	3	71	121				10^3	270	212	196	7	6	5	151	128	130
10^4	2	3	0	0	8	12				10^4	38	20	24	0	1	0	16	23	24
10^5	0	0	0	0	1	1				10^5	1	1	3	0	0	0	2	1	2
10^6	0	0	0	0	0	0				10^6	0	0	0	0	0	0	0	0	0
Count Used	200000	300000	20000	30000	800000	1200000				Count Used	3800000	200000	3000000	70000	60000	50000	2000000	2300000	2000000
Log 10	5.30103	5.47712	4.30103	4.47712	5.90309	6.07918				Log 10	6.57978	5.30103	6.47712	4.8451	4.77815	4.69897	6.30103	6.36173	6.30103
Average	5.38908		4.38908		5.99114					Average	6.11931			4.77407			6.32126

## Sheet: Inv. 24 hrs
Dilution Factor	Control A	Control B	VBNC A	VBNC B	Resuscitation A	Resuscitation B					Dilution Factor	Control A	Control B	Control C	VBNC A	VBNC B	VBNC C	Resuscitation A	Resuscitation B	Resuscitation C
10^0	TMTC	TMTC	TMTC	TMTC	TMTC	TMTC					10^0	TNTC	TNTC	TNTC	TNTC	TNTC	TNTC	TNTC	TNTC	TNTC
10^1	TMTC	TMTC	142	162	TMTC	TMTC					10^1	TNTC	TNTC	TNTC	135	142	150	TNTC	TNTC	TNTC
10^2	495	501	10	15	TMTC	TMTC					10^2	TNTC	TNTC	TNTC	17	19	17	518	538	489
10^3	37	42	1	2	127	129					10^3	150	151	161	1	1	2	32	46	29
10^4	4	7	0	0	52	18					10^4	17	17	15	0	0	0	3	5	4
10^5	0	0	0	0	3	1					10^5	2	3	1	0	0	0	1	1	0
10^6	0	0	0	0	0	0					10^6	0	0	0	0	0	0	0	0	0
Count Used	400000	700000	10000	20000	300000	1800000					Count Used	2000000	3000000	1500000	17000	19000	20000	300000	500000	400000
Log10	5.60206	5.8451	4	4.30103	6.47712	6.25527					Log 10	6.30103	6.47712	6.17609	4.23045	4.27875	4.30103	5.47712	5.69897	5.60206
Average	5.72358		4.15051		6.3662						Average	6.31808			4.27008			5.59272

## Sheet: Inv. 48hrs
Dilution Factor	ontrol A	Control B	VBNC A	VBNC B	Resuscitation A	Resuscitation B					Dilution Factor	Control A	Control B	Control C	VBNC A	VBNC B	VBNC C	Resuscitation A	Resuscitation B	Resuscitation C
10^0	TMTC	TMTC	48	55	TMTC	TMTC					10^0	TNTC	TNTC	TNTC	76	42	44	TNTC	TNTC	TNTC
10^1	76	52	6	4	TMTC	TMTC					10^1	544	530	443	13	15	19	94	94	108
10^2	3	4	0	0	100	102					10^2	57	44	66	1	1	3	6	10	10
10^3	1	0	0	0	7	9					10^3	7	3	9	0	0	0	0	1	1
10^4	0	0	0	0	0	0					10^4	0	0	0	0	0	0	0	0	0
10^5	0	0	0	0	0	0					10^5	0	0	0	0	0	0	0	0	0
10^6	0	0	0	0	0	0					10^6	0	0	0	0	0	0	0	0	0
Count Used	3000	4000	600	400	70000	90000					Count Used	70000	30000	90000	1300	1500	1900	6000	10000	10000
Log10	3.47712	3.60206	2.77815	2.60206	4.8451	4.95424					Log 10	4.8451	4.47712	4.95424	3.11394	3.17609	3.27875	3.77815	4	4
Average	3.53959		2.69011		4.89967						Average	4.75882			3.1896			3.92605

## Sheet: Inv. 72hrs
Dilution Factor	Control A	Control B	VBNC A	VBNC B	Resuscitation A	Resuscitation B				Dilution Factor	Control A	Control B	Control C	VBNC A	VBNC B	VBNC C	Resuscitation A	Resuscitation B	Resuscitation C
10^0	0	0	0	0	0	0				10^0	0	0	0	0	0	0	0	0	0
10^1	0	0	0	0	0	0				10^1	0	0	0	0	0	0	0	0	0
10^2	0	0	0	0	0	0				10^2	0	0	0	0	0	0	0	0	0
10^3	0	0	0	0	0	0				10^3	0	0	0	0	0	0	0	0	0
10^4	0	0	0	0	0	0				10^4	0	0	0	0	0	0	0	0	0
10^5	0	0	0	0	0	0				10^5	0	0	0	0	0	0	0	0	0
10^6	0	0	0	0	0	0				10^6	0	0	0	0	0	0	0	0	0
Count Used	0	0	0	0	0	0				Count Used	o	o	o	o	o	o	o	o	o
log10	0	0	0	0	0	0				Log 10	o	o	o	o	o	o	o	o	o
